# Supplementary material for: Larvae of the Clothing Moth Tineola bisselliella Maintain Gut Bacteria that Secrete Enzyme Cocktails to Facilitate the Digestion of Keratin
Source: Microorganisms. 2020 Sep 14;8(9):1415. doi: 10.3390/microorganisms8091415 (PMC7563610; doi:10.3390/microorganisms8091415)
Supplement: Supplementary file 1 [file microorganisms-08-01415-s001.zip]

Archive with 1 entries (1 files):
- microorganisms-894328-supplementary.xlsx
